# Supplementary material for: Pancreatic cancers suppress negative feedback of glucose transport to reprogram chromatin for metastasis
Source: Nat Commun. 2020 Aug 13;11:4055. doi: 10.1038/s41467-020-17839-5 (PMC7426874; doi:10.1038/s41467-020-17839-5)
Supplement: Supplementary file 4 — Source data [file 41467_2020_17839_MOESM4_ESM.xlsx]

## Sheet: Fig. 1a
Peritoneal Mets				Distant Mets
Case	Grade			Case	Grade
1	3			1	1
2	3			2	1
3	3			3	1
4	3			4	3
5	3			5	1				Peritoneal	Distant
6	3			6	2			Grade	Percent	Percent
7	2			7	1			1	0	76.4706
8	2			8	1			2	19.0476	20.5882
9	3			9	1			3	80.9524	3.125
10	3			10	1
11	3			11	1
12	3			12	1
13	3			13	1
14	2			14	1
15	3			15	1
16	3			16	1
17	2			17	1
18	3			18	1
19	3			19	1
20	3			20	1
21	3			21	2
Avg	2.80952			22	1
Stdev	0.402374			23	1
Sterr	0.0878052			24	1
				25	1
				26	2
				27	1
				28	1
				29	2
				30	2
				31	1
				32	2
				33	2
				34	1
				Avg	1.26471
				Stdev	0.511019
				Sterr	0.0876391

## Sheet: Fig. 1b
Sample	Rep1	Rep 2	Rep 3	Mean	Stdev	p-value		HPDE	Cells/10^5	day0	day3															HPAF	Cells/10^5	day0	day3																	38Per	Cells/10^5	day0	day3
HPDE	0.633581	0.66238	0.666927	0.654296	0.0180833	Reference			Rep1	0.58	2.03																Rep1	1.58	1.93																		Rep1	0.97	1.82
HPAF	0.485945	0.498037	0.458349	0.480777	0.0203425	0.0108009			Rep2	0.58	2.03																Rep2	1.58	1.84																		Rep2	0.97	1.78
38Per	0.160409	0.174877	0.158492	0.164592	0.00895797	0.000436867			Rep3	0.58	2.08		Jain et al, Science 2012 SOM:		http://www.sciencemag.org/content/suppl/2012/05/23/336.6084.1040.DC1/Jain.SOM.pdf												Rep3	1.58	2		Jain et al, Science 2012 SOM:		http://www.sciencemag.org/content/suppl/2012/05/23/336.6084.1040.DC1/Jain.SOM.pdf														Rep3	0.97	1.86
AsPC	0.130486	0.137948	0.129303	0.132579	0.00468725	0.000371587
213Pr	0.668647	0.573126	0.620886	0.620886	0.0477605	0.456002			Glucose	10.1		Rep1	dbl time	dt= (t2-t1)* [log(2)/log(q2/q1)]													Glucose	11.1		Rep1	dbl time	dt= (t2-t1)* [log(2)/log(q2/q1)]															Glucose	11.1
327Pr	0.44863	0.43461	0.462649	0.44863	0.0140197	0.00360392			Rep1	10.1	5.7			final count	initial count		time in hours (cells double in this amt of hours)										Rep1	11.1	6			final count	initial count		time in hours (cells double in this amt of hours)												Rep1	11.1	9.8
504Pr	0.337415	0.35616	0.412396	0.368657	0.0390214	0.00305435			Rep2	10.1	5.5		Sample	q(2) x 10^5	q(1) x 10^5	q(2)/q(1)	dt=dbl time (t2-t1)										Rep2	11.1	6		Sample	q(2) x 10^5	q(1) x 10^5	q(2)/q(1)	dt=dbl time (t2-t1)												Rep2	11.1	9.7
6Lv	1.11994	1.11477	1.11216	1.11563	0.00396086	0.000755318			Rep3	10.1	5.4		Rep1	2.03	0.58	3.5	39.8372										Rep3	11.1	6.2		Rep1	1.93	1.58	1.22152	249.414												Rep3	11.1	9.8
38Lv	1.31562	1.24721	1.30624	1.28969	0.0370857	0.00195419
38Lg	1.27842	1.28399	1.45122	1.33788	0.0981957	0.00547717										A= area under curve																		A= area under curve
13Pr	1.98558	2.18561	2.14961	2.10693	0.106624	0.0012624										N(T) = q(final) = final cell ct																		N(T) = q(final) = final cell ct
2Lv	2.27962	2.19412	2.17579	2.21651	0.0554187	0.000736862							A= [N(T)d/(ln2)](1-2^-T/d)]			d = doubling time (per 24 hour)															A= [N(T)d/(ln2)](1-2^-T/d)]			d = doubling time (per 24 hour)
10Lv	2.22131	2.46472	2.37736	2.35446	0.123308	0.00133422							ln2 = 0.693147			T = days (if 24 hours, use 1)					Metabolite consumption= V(umol consumed)/A										ln2 = 0.693147			T = days (if 24 hours, use 1)					Metabolite consumption= V(umol consumed)/A
32O	2.39549	2.4247	2.39549	2.40523	0.0168663	4.08048e-05								volume used for cells	media- YSI reading	molar amt					molar amounts/time/cell											volume used for cells	media- YSI reading	molar amt					molar amounts/time/cell
2Lg	2.52539	2.40718	2.40718	2.44658	0.0682485	0.000770478							Sample	volume (L)	mM (consumed)	umol consumed	q(2) x 10^5	d (dbl time/24)	T	A (Area)	metabolite consumed										Sample	volume (L)	mM (consumed)	umol consumed	q(2) x 10^5	d (dbl time/24)	T	A (Area)	metabolite consumed
13Lg	2.6804	2.64659	2.67135	2.66612	0.0175051	8.4086e-05							#1	0.0005	4.4	2.2	2.03	1.65988	3	3.47233	0.633581	umol/day/10^5 cells									#1	0.0005	5.1	2.55	1.93	10.3923	3	5.2475	0.485945	umol/day/10^5 cells
125Lg	3.86227	3.98635	3.95893	3.93585	0.0651773	7.27713e-05
												Rep2	dbl time	dt= (t2-t1)* [log(2)/log(q2/q1)]
Note: The y-axis is plotted by pmol/day/cell in the Figure 1b. The graph is unchanged.														final count	initial count		time in hours (cells double in this amt of hours)													Rep2	dbl time	dt= (t2-t1)* [log(2)/log(q2/q1)]
													Sample	q(2) x 10^5	q(1) x 10^5	q(2)/q(1)	dt=dbl time (t2-t1)															final count	initial count		time in hours (cells double in this amt of hours)
													Rep1	2.03	0.58	3.5	39.8372														Sample	q(2) x 10^5	q(1) x 10^5	q(2)/q(1)	dt=dbl time (t2-t1)
																															Rep1	1.84	1.58	1.16456	327.599
																A= area under curve
																N(T) = q(final) = final cell ct																		A= area under curve
													A= [N(T)d/(ln2)](1-2^-T/d)]			d = doubling time (per 24 hour)																		N(T) = q(final) = final cell ct
													ln2 = 0.693147			T = days (if 24 hours, use 1)					Metabolite consumption= V(umol consumed)/A										A= [N(T)d/(ln2)](1-2^-T/d)]			d = doubling time (per 24 hour)
														volume used for cells	media- YSI reading	molar amt					molar amounts/time/cell										ln2 = 0.693147			T = days (if 24 hours, use 1)					Metabolite consumption= V(umol consumed)/A
													Sample	volume (L)	mM (consumed)	umol consumed	q(2) x 10^5	d (dbl time/24)	T	A (Area)	metabolite consumed											volume used for cells	media- YSI reading	molar amt					molar amounts/time/cell
													#1	0.0005	4.6	2.3	2.03	1.65988	3	3.47233	0.66238	umol/day/10^5 cells									Sample	volume (L)	mM (consumed)	umol consumed	q(2) x 10^5	d (dbl time/24)	T	A (Area)	metabolite consumed
																															#1	0.0005	5.1	2.55	1.84	13.6499	3	5.1201	0.498037	umol/day/10^5 cells
												Rep2	dbl time	dt= (t2-t1)* [log(2)/log(q2/q1)]
														final count	initial count		time in hours (cells double in this amt of hours)													Rep3	dbl time	dt= (t2-t1)* [log(2)/log(q2/q1)]
													Sample	q(2) x 10^5	q(1) x 10^5	q(2)/q(1)	dt=dbl time (t2-t1)															final count	initial count		time in hours (cells double in this amt of hours)
													Rep1	2.08	0.58	3.58621	39.0782														Sample	q(2) x 10^5	q(1) x 10^5	q(2)/q(1)	dt=dbl time (t2-t1)
																															Rep1	2	1.58	1.26582	211.718
																A= area under curve
																N(T) = q(final) = final cell ct																		A= area under curve
													A= [N(T)d/(ln2)](1-2^-T/d)]			d = doubling time (per 24 hour)																		N(T) = q(final) = final cell ct
													ln2 = 0.693147			T = days (if 24 hours, use 1)					Metabolite consumption= V(umol consumed)/A										A= [N(T)d/(ln2)](1-2^-T/d)]			d = doubling time (per 24 hour)
														volume used for cells	media- YSI reading	molar amt					molar amounts/time/cell										ln2 = 0.693147			T = days (if 24 hours, use 1)					Metabolite consumption= V(umol consumed)/A
													Sample	volume (L)	mM (consumed)	umol consumed	q(2) x 10^5	d (dbl time/24)	T	A (Area)	metabolite consumed											volume used for cells	media- YSI reading	molar amt					molar amounts/time/cell
													#1	0.0005	4.7	2.35	2.08	1.62826	3	3.52362	0.666927	umol/day/10^5 cells									Sample	volume (L)	mM (consumed)	umol consumed	q(2) x 10^5	d (dbl time/24)	T	A (Area)	metabolite consumed
																															#1	0.0005	4.9	2.45	2	8.82157	3	5.34527	0.458349	umol/day/10^5 cells
																				Avg	0.633581																	Avg	0.480777			HPDE		HPAF
																				Stdev	0.0180833																	Stdev	0.0203425		Rep1	0.633581	Rep1	0.485945
																																						p-value	0.0108009		Rep2	0.66238	Rep2	0.498037
																																									Rep3	0.666927	Rep3	0.458349
[truncated: 73 more columns]

## Sheet: Fig. 1d
Sample	Rep1	Rep 2	Rep 3	Mean	Stdev		ASPC	dCt test	dCt HPDE	ddCt	TXNIP rel exp			HPAF	dCt test	dCt HPDE	ddCt	TXNIP rel exp			38Per	dCt test	dCt HPDE	ddCt	TXNIP rel exp			213Pr	dCt test	dCt HPDE	ddCt	TXNIP rel exp			504Pr	dCt test	dCt HPDE	ddCt	TXNIP rel exp			327Pr	dCt test	dCt HPDE	ddCt	TXNIP rel exp			10Lv
AsPC	18.7654	18.3792	17.0299	18.0582	0.911167		Rep1	16.77	21	4.23	18.7654			Rep1	17.29	21	3.71	13.0864			Rep1	17.87	21	3.13	8.75435			Rep1	17.39	21	3.61	12.2101			Rep1	17.54	21	3.46	11.0043			Rep1	18.39	21	2.61	6.10504			Rep1
HPAF	13.0864	13.2691	13.1775	13.1777	0.0913401		Rep2	16.8	21	4.2	18.3792			Rep2	17.27	21	3.73	13.2691			Rep2	17.83	21	3.17	9.00047			Rep2	17.42	21	3.58	11.9588			Rep2	17.9	21	3.1	8.57419			Rep2	18.39	21	2.61	6.10504			Rep2
38Per	8.75435	9.00047	9.06307	8.9393	0.163198		Rep3	16.91	21	4.09	17.0299			Rep3	17.28	21	3.72	13.1775			Rep3	17.82	21	3.18	9.06307			Rep3	17.49	21	3.51	11.3924			Rep3	17.59	21	3.41	10.6295			Rep3	18.27	21	2.73	6.63456			Rep3
213Pr	12.2101	11.9588	11.3924	11.8538	0.418834					AVG	18.0582						AVG	13.1777						AVG	8.9393						AVG	11.8538						AVG	10.0693						AVG	6.28154
504Pr	11.0043	8.57419	10.6295	10.0693	1.30833					STDEV	0.911167						STDEV	0.0913401						STDEV	0.163198						STDEV	0.418834						STDEV	1.30833						STDEV	0.305718
327Pr	6.10504	6.10504	6.63456	6.28154	0.305718
10Lv	3.24901	3.20428	3.24901	3.2341	0.0258249
2Lv	2.96905	3.07375	3.13834	3.06038	0.0854332
6Lv	2.49666	2.54912	2.34567	2.46382	0.105627
13Lg	1.95884	2.08493	1.86607	1.96995	0.109855
13Pr	2	1.90528	1.93187	1.94572	0.109855
125Lv	1.32869	1.3566	1.33793	1.34107	0.0142225
2Lg	0.539614	0.532185	0.550953	0.540917	0.00945135
38Lv	0.5	0.469761	0.48971	0.486491	0.0153743
32O	0.275476	0.262429	0.264255	0.267387	0.00706502
38Lv	0.246558	0.295248	0.29937	0.280392	0.0293733
[truncated: 49 more columns]

## Sheet: Fig. 1e
Conglomerate	Sample	TXNIP_read_counts				Conglomerate	Sample	TXNIP_read_counts
Primary	A049_107	51934.7				Liver Mets	A049_062	21907.3
	A049_116	38240.3					A061_035	60787.9
	A049_118	40987.5					A061_036	47276.1
	A049_119	33943.7					A061_039	71918.4
	A049_120	39495.2					A061_040	33413.9
	A049_129	44860.7					A090_030	3784.56
	A061_066	147614					A118_000	8513.3
	A061_072	51906.8					A118_007	1906.74
	A090_026	9656.49					A125_020	16165.5
	A090_027	11618.2					A125_021	8746.86
	A118_037	19342.3					A125_022	37166.7
	A118_039	16238.1					A125_026	25641.1
	A118_042	11083.5					A125_029	4327.44
	A118_043	14153.7					A129_014	79127.7
	A118_046	10315					A129_015	66830.7
	A125_024	9580.92					A132_007	54686
	A125_044	47327.9					A132_009	75288.2
	A125_045	40471.4					A132_011	56340.8
	A125_050	38694					A132_013	53141.1
	A125_056	12857.2					A132_014	66096.5
	A125_064	29405.8					A132_017	86038.4
	A125_065	36033.9					A132_020	89404.8
	A125_070	25090.5					A132_021	37777.8
	A125_071	14548.1					A132_024	10665.3
	A125_072	21431					A136_007	68743.5
	A125_081	30776.8					A136_009	62261.5
	A125_088	17125.2					A136_010	94335.5
	A125_089	5055.7					A144_002	11413.8
	A125_090	14731.4					A144_003	14460.8
	A125_094	11891.2					RA17_13_71_5	15791.8
	A125_095	5067.74					RA17_22_39_6	14482.7
	A125_096	11541					RA17_22_41_3	6856.82
	A125_103	12406.4					AVG	40790.6
	A125_107	11383					Stdev	29500
	A125_108	19032.2					Sterr	5214.91
	A129_027	173361
	A129_030	221408
	A129_033	109411
	A129_034	110373
	A129_036	103365
	A129_037	85266.9
	A129_038	89235
	A129_039	44651.2
	A129_041	84538.3
	A129_043	49924.1
	A129_044	69698.9
	A129_046	138023
	A129_047	97850.7
	A129_048	89325.7
	A129_049	113264
	A132_043	171473
	A132_054	36662
	A132_070	82129.1
	A132_083	170353
	A132_084	89232.8
	A132_090	94485
	A132_092	89011.1
	A132_093	66204.9
	A132_095	99060
	A132_098	120672
	A132_099	103124
	A132_100	70805.7
	A132_101	35500
	A132_104	92243.5
	A132_110	73550
	A136_061	75596.2
	A136_065	119465
	A136_066	84869.5
	A136_067	59988.8
	A136_074	78880.1
	A136_078	64842.8
	A136_079	73172.8
	A136_084	78226.5
	A136_085	75930.8
	A136_088	36416.3
	A136_104	70636.3
	A136_116	82745.5
	A136_149	147460
	A136_152	140604
	A144_017	14968.3
	A144_018	13683.4
	A144_019	78602.7
	A144_023	48286.1
	A144_024	61414.8
	A144_027	26386.9
	A144_030	30952.4
	A144_037	22124.6
	A144_038	50770.5
	A144_039	23627.3
	A144_041	14932.6
	A144_043	29333.5
	A144_045	54206.7
	RA17_22_33_2	24994.4
	RA17_22_32_1	18208.4
	RA17_22_35_1	35712.4
	AVG	59653.5
	Stdev	45329
	Sterr	4650.65

## Sheet: Fig. 1f
Baseline Corrected	Sample	TXNIP	MAX	VALUE/MAX			Baseline Corrected	Sample	TXNIP	MAX	VALUE/MAX
Primary	A049_107	51934.7	51934.7	1			Liver Mets	A049_062	21907.3	51934.7	0.421824
	A049_116	38240.3	51934.7	0.736314				A061_035	60787.9	147614	0.411803
	A049_118	40987.5	51934.7	0.789212				A061_036	47276.1	147614	0.320268
	A049_119	33943.7	51934.7	0.653585				A061_039	71918.4	147614	0.487205
	A049_120	39495.2	51934.7	0.760478				A061_040	33413.9	147614	0.22636
	A049_129	44860.7	51934.7	0.86379				A090_030	3784.56	11618.2	0.325746
	A061_066	147614	147614	1				A118_000	8513.3	19342.3	0.44014
	A061_072	51906.8	147614	0.351639				A118_007	1906.74	19342.3	0.0985792
	A090_026	9656.49	11618.2	0.831155				A125_020	16165.5	47327.9	0.341565
	A090_027	11618.2	11618.2	1				A125_021	8746.86	47327.9	0.184814
	A118_037	19342.3	19342.3	1				A125_022	37166.7	47327.9	0.785302
	A118_039	16238.1	19342.3	0.839517				A125_026	25641.1	47327.9	0.541777
	A118_042	11083.5	19342.3	0.57302				A125_029	4327.44	47327.9	0.0914355
	A118_043	14153.7	19342.3	0.731749				A129_014	79127.7	221408	0.357384
	A118_046	10315	19342.3	0.533288				A129_015	66830.7	221408	0.301844
	A125_024	9580.92	47327.9	0.202437				A132_007	54686	171473	0.31892
	A125_044	47327.9	47327.9	1				A132_009	75288.2	171473	0.439068
	A125_045	40471.4	47327.9	0.855129				A132_011	56340.8	171473	0.32857
	A125_050	38694	47327.9	0.817573				A132_013	53141.1	171473	0.30991
	A125_056	12857.2	47327.9	0.271662				A132_014	66096.5	171473	0.385464
	A125_064	29405.8	47327.9	0.621321				A132_017	86038.4	171473	0.501762
	A125_065	36033.9	47327.9	0.761367				A132_020	89404.8	171473	0.521394
	A125_070	25090.5	47327.9	0.530142				A132_021	37777.8	171473	0.220314
	A125_071	14548.1	47327.9	0.30739				A132_024	10665.3	171473	0.0621982
	A125_072	21431	47327.9	0.452819				A136_007	68743.5	147460	0.466185
	A125_081	30776.8	47327.9	0.650289				A136_009	62261.5	147460	0.422227
	A125_088	17125.2	47327.9	0.361841				A136_010	94335.5	147460	0.639737
	A125_089	5055.7	47327.9	0.106823				A144_002	11413.8	78602.7	0.145209
	A125_090	14731.4	47327.9	0.311263				A144_003	14460.8	78602.7	0.183974
	A125_094	11891.2	47327.9	0.251251				RA17_13_71_5	15791.8	35712.4	0.442192
	A125_095	5067.74	47327.9	0.107077				RA17_22_39_6	14482.7	35712.4	0.405536
	A125_096	11541	47327.9	0.243853				RA17_22_41_3	6856.82	35712.4	0.192001
	A125_103	12406.4	47327.9	0.262137						AVG	0.353772
	A125_107	11383	47327.9	0.240514						Stdev	0.161774
	A125_108	19032.2	47327.9	0.402135						Sterr	0.0285978
	A129_027	173361	221408	0.782992
	A129_030	221408	221408	1
	A129_033	109411	221408	0.494161
	A129_034	110373	221408	0.498504
	A129_036	103365	221408	0.466852
	A129_037	85266.9	221408	0.385112
	A129_038	89235	221408	0.403034
	A129_039	44651.2	221408	0.201669
	A129_041	84538.3	221408	0.381821
	A129_043	49924.1	221408	0.225484
	A129_044	69698.9	221408	0.314798
	A129_046	138023	221408	0.623389
	A129_047	97850.7	221408	0.441947
	A129_048	89325.7	221408	0.403444
	A129_049	113264	221408	0.511562
	A132_043	171473	171473	1
	A132_054	36662	171473	0.213807
	A132_070	82129.1	171473	0.478963
	A132_083	170353	171473	0.993469
	A132_084	89232.8	171473	0.520391
	A132_090	94485	171473	0.551021
	A132_092	89011.1	171473	0.519098
	A132_093	66204.9	171473	0.386096
	A132_095	99060	171473	0.577702
	A132_098	120672	171473	0.703739
	A132_099	103124	171473	0.601402
	A132_100	70805.7	171473	0.412927
	A132_101	35500	171473	0.20703
	A132_104	92243.5	171473	0.537949
	A132_110	73550	171473	0.428932
	A136_061	75596.2	147460	0.512656
	A136_065	119465	147460	0.810153
	A136_066	84869.5	147460	0.575544
	A136_067	59988.8	147460	0.406815
	A136_074	78880.1	147460	0.534927
	A136_078	64842.8	147460	0.439732
	A136_079	73172.8	147460	0.496222
	A136_084	78226.5	147460	0.530494
	A136_085	75930.8	147460	0.514925
	A136_088	36416.3	147460	0.246958
	A136_104	70636.3	147460	0.479021
	A136_116	82745.5	147460	0.56114
	A136_149	147460	147460	1
	A136_152	140604	147460	0.953508
	A144_017	14968.3	78602.7	0.190429
	A144_018	13683.4	78602.7	0.174083
	A144_019	78602.7	78602.7	1
	A144_023	48286.1	78602.7	0.614307
	A144_024	61414.8	78602.7	0.781333
	A144_027	26386.9	78602.7	0.3357
	A144_030	30952.4	78602.7	0.393783
	A144_037	22124.6	78602.7	0.281474
	A144_038	50770.5	78602.7	0.645913
	A144_039	23627.3	78602.7	0.300592
	A144_041	14932.6	78602.7	0.189976
	A144_043	29333.5	78602.7	0.373187
	A144_045	54206.7	78602.7	0.68963
	RA17_22_33_2	24994.4	35712.4	0.699879
	RA17_22_32_1	18208.4	35712.4	0.509862
	RA17_22_35_1	35712.4	35712.4	1
			AVG	0.546635
			Stdev	0.251941
			Sterr	0.0258486

## Sheet: Fig. 1g
Sample	Source	TXNIP_read_counts	Tumor Purity	TXNIP/Purity
RA17_22_11_1	Peritoneal #1	59813.7	0.387648	154299
RA17_22_27_2	Peritoneal #2	69710.4	0.344941	202094
RA17_22_35_1	Primary #1	35712.4	0.328077	108854
RA17_22_32_1	Primary #2	18208.4	0.154163	118111
RA17_22_39_6	Liver #1	14482.7	0.600125	24132.8
RA17_22_41_3	Liver #2	6856.82	0.376224	18225.4

## Sheet: Fig. 1h
Grades	Peritoneal Mets		Grades	Distant Mets				H-scores	Peritoneal Mets							H-scores	Distant Mets
	Case	Grade		Case	Grade				Case	0+	1+	2+	3+	Hiscore	Loscore		Case	0+	1+	2+	3+	Hiscore	Loscore
	1	3		1	2				1	0	0	50	50	250	50		1	25	25	25	25	150	150
	2	2		2	2				2	0	50	50	0	150	150		2	20	30	20	30	160	140
	3	3		3	1				3	0	0	50	50	250	50		3	20	60	20		100	200
	4	3		4	3				4	0	10	0	90	280	20		4	5	5	0	90	275	25
	5	3		5	1				5	0	0	20	80	280	20		5	20	50	15	15	125	175
	6	3		6	2				6	0	0	0	100	300	0		6	5	25	60	10	175	125
	7	2		7	3				7	0	30	0	70	240	60		7	0	0	20	80	280	20
	8	3		8	1				8	0	0	0	100	300	0		8	15	70	15	0	100	200
	9	3		9	1				9	0	0	30	70	270	30		9	50	50	0	0	50	250
	10	3		10	1				10	0	0	0	100	300	0		10	15	50	35	0	120	180
	11	3		11	1				11	0	10	30	60	250	50		11	50	35	15	0	65	235
	12	3		12	1				12	0	0	50	50	250	50		12	40	40	10	10	90	210
	13	2		13	2				13	0	50	0	50	200	100		13	0	60	20	30	190	140
	14	3		14	1				14	0	0	10	90	290	10		14	30	70	0	0	70	230
	15	2		15	1				15	0	50	50	0	150	150		15	50	50	0	0	50	250
	16	3		16	1				16	0	0	20	80	280	20		16	5	70	20	5	125	175
	17	1		17	1				17	15	60	20	5	115	185		17	40	30	30	0	90	210
	18	2		18	1				18	0	30	40	30	200	100		18	5	60	30	5	135	165
	19	3		19	2				19	0	0	10	90	290	10		19	0	50	50	0	150	150
	20	3		20	1				20	0	0	50	50	250	50		20	10	70	20	0	110	190
	21	2		21	2				21	0	0	60	40	240	60		21	0	50	50	0	150	150
	Avg	2.61905		22	1								Avg	244.524	55.4762		22	20	60	20	0	100	200
	Stdev	0.589592		23	1								Stdev	53.1955	53.1955		23	50	50	0	0	50	250
				24	2												24	0	0	100	0	200	100
				25	1												25	30	40	30	0	100	200
				26	1												26	30	70	0	0	70	230
				27	1												27	40	40	20	0	80	220
				28	1												28	20	60	20	0	100	200
				29	2												29	0	20	55	25	205	95
				30	2												30	5	30	50	15	175	125
				31	1												31	20	45	25	10	125	175
				32	2												32	40	30	20	10	100	200
				33	2												33	0	20	60	20	200	100
				34	1												34	35	30	30	5	105	195
				Avg	1.44118																Avg	128.529	172.353
				Stdev	0.612554																Stdev	58.1473	57.4092

## Sheet: Fig. 2b
sGLUT1 IF	PGDlow (38Per)	PGDhigh (38Lv)	PGDhigh (38Lg)			38Per	Rep 1	Cells Counted	sGLUT1		38Lv	Rep 1	Cells Counted	sGLUT1		38Lg	Rep 1	Cells Counted	sGLUT1
Rep1	0	65.812	71.2121			sGLUT1	Field 1	45	0		sGLUT1	Field 1	34	26		sGLUT1	Field 1	21	15
Rep2	0.625	81.4433	75				Field 2	24	0			Field 2	44	27			Field 2	45	32
Rep3	2.9703	80.6452	65.0485				Field 3	69	0			Field 3	39	24			Total Cells	66	47
Mean	1.19843	75.9668	70.4202				Total Cells	138	0			Total Cells	117	77			%sGLUT1	sGLUT1/Total	71.2121
Stdev	1.56598	8.8034	5.02277				%sGLUT1	sGLUT1/Total	0			%sGLUT1	sGLUT1/Total	65.812
Sterr	0.904117	5.08265	2.8999
p-value		0.00371384	0.00282442				Rep 2	Cells Counted	sGLUT1			Rep 2	Cells Counted	sGLUT1			Rep 1	Cells Counted	sGLUT1
							Field 1	57	0			Field 1	27	21			Field 1	43	29
							Field 2	48	1			Field 2	25	20			Field 2	33	28
							Field 3	55	0			Field 3	45	38			Total Cells	76	57
							Total Cells	160	1			Total Cells	97	79			%sGLUT1	sGLUT1/Total	75
							%sGLUT1	sGLUT1/Total	0.625			%sGLUT1	sGLUT1/Total	81.4433
							Rep 3	Cells Counted	sGLUT1			Rep 3	Cells Counted	sGLUT1			Rep 3	Cells Counted	sGLUT1
							Field 1	46	1			Field 1	41	34			Field 1	33	22
							Field 2	67	4			Field 2	56	47			Field 2	31	20
							Field 3	89	1			Field 3	58	44			Field 3	39	25
							Total Cells	202	6			Total Cells	155	125			Total Cells	103	67
							%sGLUT1	sGLUT1/Total	2.9703			%sGLUT1	sGLUT1/Total	80.6452			%sGLUT1	sGLUT1/Total	65.0485
TXNIP IF	PGDlow (38Per)	PGDhigh (38Lv)	PGDhigh (38Lg)			38Per						38Per						38Per						38Lv						38Lv						38Lv						38Lg						38Lg
Rep1	6027.47	1645.94	118.569			Rep 1	Cell	Background	TXNIP Signal	Signal - Background		Rep 2	Cell	Background	TXNIP Signal	Signal-Background		Rep 3	Cell	Background	TXNIP Signal	Signal-Background		Rep 1	Cell	Background	TXNIP Signal	Signal - Background		Rep 2	Cell	Background	TXNIP Signal	Signal-Background		Rep 3	Cell	Background	TXNIP Signal	Signal-Background		Rep 1	Cell	Background	TXNIP Signal	Signal - Background		Rep 2	Cell
Rep2	7053.58	1498.18	387.586			Field 1	1	1052	2201	1149		Field 1	1	864	8992	8128		Field 1	1	950	10860	9910		Field 1	1	511	1174	663		Field 1	1	412	1581	1169		Field 1	1	511	1866	1355		Field 1	1	203	316	113		Field 1	1
Rep3	6477.38	1101.2	281.789				2	1052	7949	6897			2	864	6242	5378			2	950	10693	9743			2	511	2837	2326			2	412	1977	1565			2	511	2493	1982			2	203	229	26			2
Mean	6519.48	1415.11	262.648				3	1052	8095	7043			3	864	6694	5830			3	950	8436	7486			3	511	2913	2402			3	412	2610	2198			3	511	2450	1939			3	203	266	63			3
Stdev	514.352	281.711	135.526				4	1052	6887	5835			4	864	6587	5723			4	950	6159	5209			4	511	1117	606			4	412	2770	2358			4	511	1300	789			4	203	307	104			4
Sterr	296.961	162.646	78.2461				5	1052	7139	6087			5	864	7379	6515			5	950	9065	8115			5	511	1647	1136			5	412	1486	1074			5	511	1500	989			5	203	272	69			5
p-value		0.00507731	0.00124179				6	1052	8568	7516			6	864	5779	4915			6	950	7903	6953			6	511	1070	559			6	412	2008	1596			6	511	1941	1430			6	203	333	130			6
							7	1052	6437	5385			7	864	7216	6352			7	950	7057	6107			7	511	1301	790			7	412	2052	1640			7	511	1874	1363			7	203	334	131			7
							8	1052	8961	7909			8	864	6751	5887			8	950	7628	6678			8	511	2461	1950			8	412	1739	1327			8	511	1210	699			8	203	362	159			8
							9	1052	6869	5817			9	864	7021	6157			9	950	7157	6207			9	511	2061	1550			9	412	1277	865			9	511	1722	1211			9	203	315	112			9
							10	1052	7709	6657			10	864	6562	5698			10	950	7329	6379			10	511	1019	508			10	412	2206	1794			10	511	1668	1157			10	203	348	145			10
							11	1052	6224	5172			11	864	7515	6651			11	950	7448	6498			11	511	1616	1105			11	412	1448	1036			11	511	1476	965			11	203	243	40			11
							12	1052	7462	6410			12	864	6436	5572			12	950	6620	5670			12	511	1428	917			12	412	1552	1140			12	511	2264	1753			12	203	204	1			12
							13	1052	4644	3592			13	864	8062	7198			13	950	7691	6741			13	511	2738	2227			13	412	2108	1696			13	511	1745	1234			13	203	281	78			13
							14	1052	4644	3592			14	864	9299	8435			14	950	7952	7002			14	511	1598	1087			14	412	1507	1095			14	511	1458	947			14	203	329	126			14
							15	1052	10805	9753			15	864	9627	8763			15	950	9441	8491			15	511	1052	541		Field 2	1	412	1952	1540			15	511	2008	1497			15	203	372	169			15
							16	1052	7420	6368			16	864	8476	7612			16	950	7202	6252			16	511	1706	1195			2	412	2418	2006			16	511	1487	976			16	203	330	127			16
							17	1052	8261	7209			17	864	8248	7384			17	950	5683	4733			17	511	2144	1633			3	412	1604	1192			17	511	1804	1293			17	203	300	97		Field 2	1
							18	1052	8642	7590			18	864	5736	4872			18	950	7871	6921			18	511	1850	1339			4	412	1856	1444			18	511	1559	1048			18	203	296	93			2
							19	1052	7670	6618			19	864	7378	6514			19	950	6854	5904			19	511	2234	1723			5	412	1886	1474			19	511	1483	972			19	203	263	60			3
							20	1052	6140	5088			20	864	5397	4533			20	950	7739	6789		Field 2	1	511	2500	1989			6	412	1508	1096			20	511	1533	1022			20	203	285	82			4
						Field 2	1	1052	2978	1926		Field 2	1	864	1577	713		Field 2	1	950	5519	4569			2	511	1125	614			7	412	1595	1183		Field 2	1	511	1530	1019		Field 2	1	203	286	83			5
							2	1052	7697	6645			2	864	7750	6886			2	950	6947	5997			3	511	2375	1864			8	412	1640	1228			2	511	1184	673			2	203	287	84			6
							3	1052	6945	5893			3	864	9192	8328			3	950	8537	7587			4	511	3092	2581			9	412	2127	1715			3	511	1575	1064			3	203	312	109			7
							4	1052	8387	7335			4	864	8594	7730			4	950	8418	7468			5	511	2820	2309			10	412	1205	793			4	511	1152	641			4	203	307	104			8
							5	1052	7771	6719			5	864	9568	8704			5	950	7684	6734			6	511	2338	1827			11	412	1182	770			5	511	1013	502			5	203	347	144			9
							6	1052	7158	6106			6	864	7481	6617			6	950	8713	7763			7	511	1510	999			12	412	2590	2178			6	511	1411	900			6	203	293	90			10
							7	1052	8215	7163			7	864	9724	8860			7	950	6889	5939			8	511	3534	3023			13	412	2603	2191			7	511	1209	698			7	203	309	106			11
							8	1052	6193	5141			8	864	6299	5435			8	950	9622	8672			9	511	1611	1100			14	412	1425	1013			8	511	1063	552			8	203	290	87			12
							9	1052	6820	5768			9	864	6080	5216			9	950	6857	5907			10	511	2248	1737			15	412	1561	1149			9	511	1057	546			9	203	336	133			13
							10	1052	8079	7027			10	864	10258	9394			10	950	9083	8133			11	511	2386	1875		Field 3	1	412	1901	1489			10	511	1999	1488			10	203	317	114
							11	1052	7641	6589			11	864	6044	5180			11	950	7356	6406			12	511	2417	1906			2	412	2561	2149			11	511	1387	876			11	203	401	198
							12	1052	6441	5389			12	864	9313	8449			12	950	6996	6046			13	511	2454	1943			3	412	2319	1907			12	511	1047	536			12	203	330	127
							13	1052	4485	3433			13	864	8289	7425			13	950	7736	6786			14	511	1801	1290			4	412	2380	1968			13	511	1062	551			13	203	359	156
							14	1052	4750	3698			14	864	8105	7241			14	950	6935	5985			15	511	3034	2523			5	412	1843	1431			14	511	1189	678			14	203	348	145
							15	1052	5400	4348			15	864	9439	8575			15	950	7735	6785		Field 3	1	511	1284	773			6	412	1406	994			15	511	1301	790			15	203	360	157
							16	1052	7055	6003			16	864	8343	7479			16	950	7083	6133			2	511	1727	1216			7	412	2432	2020		Field 3	1	511	1597	1086			16	203	339	136
							17	1052	5633	4581			17	864	9194	8330			17	950	5705	4755			3	511	2732	2221			8	412	1091	679			2	511	1045	534			17	203	323	120
							18	1052	5284	4232			18	864	9157	8293			18	950	6498	5548			4	511	2342	1831			9	412	2633	2221			3	511	2246	1735			18	203	352	149
							19	1052	5757	4705			19	864	9307	8443			19	950	7643	6693			5	511	2895	2384			10	412	1591	1179			4	511	2300	1789			19	203	247	44
							20	1052	6884	5832			20	864	7999	7135			20	950	6502	5552			6	511	2810	2299			11	412	1472	1060			5	511	1764	1253			20	203	392	189
						Field 3	1	1052	10058	9006		Field 3	1	864	4749	3885		Field 3	1	950	8216	7266			7	511	3316	2805			12	412	1991	1579			6	511	1329	818		Field 3	1	203	300	97
							2	1052	6555	5503			2	864	6540	5676			2	950	6557	5607			8	511	2467	1956			13	412	1377	965			7	511	2682	2171			2	203	460	257
							3	1052	6928	5876			3	864	9322	8458			3	950	6673	5723			9	511	1492	981			14	412	2136	1724			8	511	1798	1287			3	203	337	134
							4	1052	5754	4702			4	864	9133	8269			4	950	6553	5603			10	511	3302	2791			15	412	2165	1753			9	511	2209	1698			4	203	349	146
							5	1052	6950	5898			5	864	9310	8446			5	950	6047	5097			11	511	3677	3166			16	412	2487	2075			10	511	1890	1379			5	203	340	137
							6	1052	7494	6442			6	864	11060	10196			6	950	9650	8700			12	511	2425	1914			17	412	2593	2181			11	511	1154	643			6	203	241	38
							7	1052	6829	5777			7	864	8882	8018			7	950	6471	5521			13	511	1861	1350			18	412	2384	1972			12	511	1840	1329			7	203	314	111
							8	1052	7271	6219			8	864	9249	8385			8	950	6867	5917			14	511	1992	1481			19	412	1728	1316			13	511	1717	1206			8	203	365	162
							9	1052	12356	11304			9	864	8988	8124			9	950	6198	5248					Avg	1645.94			20	412	1636	1224			14	511	1334	823			9	203	347	144
							10	1052	8066	7014			10	864	8045	7181			10	950	6261	5311											Avg	1498.18			15	511	1685	1174			10	203	399	196
							11	1052	8752	7700			11	864	11403	10539			11	950	6448	5498																	Avg	1101.2			11	203	396	193
							12	1052	6620	5568			12	864	6168	5304			12	950	7635	6685																					12	203	302	99
							13	1052	6197	5145			13	864	10945	10081			13	950	5903	4953																					13	203	312	109
							14	1052	9086	8034			14	864	7582	6718			14	950	6155	5205																					14	203	348	145
							15	1052	5904	4852			15	864	6278	5414			15	950	5533	4583																					15	203	331	128
							16	1052	5727	4675			16	864	7639	6775			16	950	7914	6964																					16	203	377	174
							17	1052	6753	5701			17	864	10011	9147			17	950	8189	7239																					17	203	289	86
							18	1052	8590	7538			18	864	7318	6454			18	950	7862	6912																					18	203	324	121
							19	1052	7864	6812			19	864	7025	6161			19	950	6417	5467																							Avg	118.569
							20	1052	8714	7662			20	864	8298	7434			20	950	8848	7898
									Avg	6027.47					Avg	7053.58					Avg	6477.38
[truncated: 8 more columns]

## Sheet: Fig. 2c
Glucose Uptake	38Lg	WT	PGD Crispr1	PGD Crispr 2			Wild Type	Cells/10^5	day0	day3															Crispr 1	Cells/10^5	day0	day3															Crispr 2	Cells/10^5	day0	day3
umol/10^5cells/day	Rep1	1.33617	0.782614	0.676177				Rep1	0.455	1.6																Rep1	0.85	2.63																Rep1	0.7	2.26
	Rep2	1.32285	0.795194	0.676181				Rep2	0.455	1.59																Rep2	0.85	2.56																Rep2	0.7	2.19
	Rep3	1.3672	0.784382	0.674401				Rep3	0.455	1.54		Jain et al, Science 2012 SOM:		http://www.sciencemag.org/content/suppl/2012/05/23/336.6084.1040.DC1/Jain.SOM.pdf												Rep3	0.85	2.68		Jain et al, Science 2012 SOM:		http://www.sciencemag.org/content/suppl/2012/05/23/336.6084.1040.DC1/Jain.SOM.pdf												Rep3	0.7	2.27		Jain et al, Science 2012 SOM:
	Mean	1.34207	0.787397	0.675586
	Stdev	0.0227572	0.00681032	0.00102648				Glucose	12.2		Rep1	dbl time	dt= (t2-t1)* [log(2)/log(q2/q1)]													Glucose	12.8		Rep1	dbl time	dt= (t2-t1)* [log(2)/log(q2/q1)]													Glucose	12.8		Rep1	dbl time	dt= (t2-t1)* [log(2)/log(q2/q1)]
	p-value		0.00082422	0.000422697				Rep1	12.2	4.9			final count	initial count		time in hours (cells double in this amt of hours)										Rep1	12.8	5.4			final count	initial count		time in hours (cells double in this amt of hours)										Rep1	12.8	7.4			final count
								Rep2	12.2	5		Sample	q(2) x 10^5	q(1) x 10^5	q(2)/q(1)	dt=dbl time (t2-t1)										Rep2	12.8	5.4		Sample	q(2) x 10^5	q(1) x 10^5	q(2)/q(1)	dt=dbl time (t2-t1)										Rep2	12.8	7.5		Sample	q(2) x 10^5
								Rep3	12.2	4.9		Rep1	1.6	0.455	3.51648	39.6884										Rep3	12.8	5.3		Rep1	2.63	0.85	3.09412	44.1846										Rep3	12.8	7.4		Rep1	2.26
															A= area under curve																		A= area under curve
															N(T) = q(final) = final cell ct																		N(T) = q(final) = final cell ct
												A= [N(T)d/(ln2)](1-2^-T/d)]			d = doubling time (per 24 hour)															A= [N(T)d/(ln2)](1-2^-T/d)]			d = doubling time (per 24 hour)															A= [N(T)d/(ln2)](1-2^-T/d)]
												ln2 = 0.693147			T = days (if 24 hours, use 1)					Metabolite consumption= V(umol consumed)/A										ln2 = 0.693147			T = days (if 24 hours, use 1)					Metabolite consumption= V(umol consumed)/A										ln2 = 0.693147
Note: The y-axes are plotted in units of pmol/day/cell in the Figure 2c. The plots are identical to umol/10^5cells/day.													volume used for cells	media- YSI reading	molar amt					molar amounts/time/cell											volume used for cells	media- YSI reading	molar amt					molar amounts/time/cell											volume used for cells
												Sample	volume (L)	mM (consumed)	umol consumed	q(2) x 10^5	d (dbl time/24)	T	A (Area)	metabolite consumed										Sample	volume (L)	mM (consumed)	umol consumed	q(2) x 10^5	d (dbl time/24)	T	A (Area)	metabolite consumed										Sample	volume (L)
												#1	0.0005	7.3	3.65	1.6	1.65368	3	2.73169	1.33617	umol/day/10^5 cells									#1	0.0005	7.4	3.7	2.63	1.84102	3	4.72775	0.782614	umol/day/10^5 cells									#1	0.0005
TXNIP qRT-PCR	38Lg
Normalized to HPDE	WT	Ct WT	Ct HPDE	ΔCt	2^ΔCt
	Rep 1	22.41	21	-1.41	0.376312						Rep2	dbl time	dt= (t2-t1)* [log(2)/log(q2/q1)]																Rep2	dbl time	dt= (t2-t1)* [log(2)/log(q2/q1)]																Rep2	dbl time	dt= (t2-t1)* [log(2)/log(q2/q1)]
	Rep 2	22.42	21	-1.42	0.373712								final count	initial count		time in hours (cells double in this amt of hours)															final count	initial count		time in hours (cells double in this amt of hours)															final count
	Rep 3	22.53	21	-1.53	0.346277							Sample	q(2) x 10^5	q(1) x 10^5	q(2)/q(1)	dt=dbl time (t2-t1)														Sample	q(2) x 10^5	q(1) x 10^5	q(2)/q(1)	dt=dbl time (t2-t1)														Sample	q(2) x 10^5
				Avg	0.365434							Rep1	1.59	0.455	3.49451	39.8872														Rep1	2.56	0.85	3.01176	45.2657														Rep1	2.19
				Stdev	0.0166408
															A= area under curve																		A= area under curve
	Crispr 1	Ct Crispr1	Ct HPDE	ΔCt	2^ΔCt										N(T) = q(final) = final cell ct																		N(T) = q(final) = final cell ct
	Rep 1	21.57	21	-0.57	0.673617							A= [N(T)d/(ln2)](1-2^-T/d)]			d = doubling time (per 24 hour)															A= [N(T)d/(ln2)](1-2^-T/d)]			d = doubling time (per 24 hour)															A= [N(T)d/(ln2)](1-2^-T/d)]
	Rep 2	21.56	21	-0.56	0.678302							ln2 = 0.693147			T = days (if 24 hours, use 1)					Metabolite consumption= V(umol consumed)/A										ln2 = 0.693147			T = days (if 24 hours, use 1)					Metabolite consumption= V(umol consumed)/A										ln2 = 0.693147
	Rep 3	21.49	21	-0.49	0.712025								volume used for cells	media- YSI reading	molar amt					molar amounts/time/cell											volume used for cells	media- YSI reading	molar amt					molar amounts/time/cell											volume used for cells
				Avg	0.687981							Sample	volume (L)	mM (consumed)	umol consumed	q(2) x 10^5	d (dbl time/24)	T	A (Area)	metabolite consumed										Sample	volume (L)	mM (consumed)	umol consumed	q(2) x 10^5	d (dbl time/24)	T	A (Area)	metabolite consumed										Sample	volume (L)
				Stdev	0.0209539							#1	0.0005	7.2	3.6	1.59	1.66197	3	2.72141	1.32285	umol/day/10^5 cells									#1	0.0005	7.4	3.7	2.56	1.88607	3	4.65295	0.795194	umol/day/10^5 cells									#1	0.0005
				p-value	0.00449659
	Crispr 2	Ct Crispr2	Ct HPDE	ΔCt	2^ΔCt						Rep3	dbl time	dt= (t2-t1)* [log(2)/log(q2/q1)]																Rep3	dbl time	dt= (t2-t1)* [log(2)/log(q2/q1)]																Rep3	dbl time	dt= (t2-t1)* [log(2)/log(q2/q1)]
	Rep 1	20.99	21	0.01	1.00696								final count	initial count		time in hours (cells double in this amt of hours)															final count	initial count		time in hours (cells double in this amt of hours)															final count
	Rep 2	21.02	21	-0.02	0.986233							Sample	q(2) x 10^5	q(1) x 10^5	q(2)/q(1)	dt=dbl time (t2-t1)														Sample	q(2) x 10^5	q(1) x 10^5	q(2)/q(1)	dt=dbl time (t2-t1)														Sample	q(2) x 10^5
	Rep 3	20.92	21	0.08	1.05702							Rep1	1.54	0.455	3.38462	40.9325														Rep1	2.68	0.85	3.15294	43.4599														Rep1	2.27
				Avg	1.01674
				Stdev	0.036392										A= area under curve																		A= area under curve
				p-value	0.00213982										N(T) = q(final) = final cell ct																		N(T) = q(final) = final cell ct
												A= [N(T)d/(ln2)](1-2^-T/d)]			d = doubling time (per 24 hour)															A= [N(T)d/(ln2)](1-2^-T/d)]			d = doubling time (per 24 hour)															A= [N(T)d/(ln2)](1-2^-T/d)]
												ln2 = 0.693147			T = days (if 24 hours, use 1)					Metabolite consumption= V(umol consumed)/A										ln2 = 0.693147			T = days (if 24 hours, use 1)					Metabolite consumption= V(umol consumed)/A										ln2 = 0.693147
													volume used for cells	media- YSI reading	molar amt					molar amounts/time/cell											volume used for cells	media- YSI reading	molar amt					molar amounts/time/cell											volume used for cells
												Sample	volume (L)	mM (consumed)	umol consumed	q(2) x 10^5	d (dbl time/24)	T	A (Area)	metabolite consumed										Sample	volume (L)	mM (consumed)	umol consumed	q(2) x 10^5	d (dbl time/24)	T	A (Area)	metabolite consumed										Sample	volume (L)
												#1	0.0005	7.3	3.65	1.54	1.70552	3	2.6697	1.3672	umol/day/10^5 cells									#1	0.0005	7.5	3.75	2.68	1.81083	3	4.78083	0.784382	umol/day/10^5 cells									#1	0.0005
[truncated: 8 more columns]

## Sheet: Fig. 2d
sGLUT1 IF	WT	PGD Crispr 1	PGD Crispr 2			WT	Rep 1	Cells Counted	sGLUT1		Crispr 1	Rep 1	Cells Counted	sGLUT1		Crispr 2	Rep 1	Cells Counted	sGLUT1
Rep1	64.2202	21.9178	9			sGLUT1	Field 1	42	27		sGLUT1	Field 1	22	9		sGLUT1	Field 1	26	4
Rep2	63.8655	17.0455	11				Field 2	34	19			Field 2	24	5			Field 2	27	3
Rep3	57.6	29.1139	13.75				Field 3	33	24			Field 3	27	2			Field 3	23	2
Mean	61.8952	22.6924	11.25				Total Cells	109	70			Total Cells	73	16			Total Cells	76	9
Stdev	3.72401	6.07141	2.38485				%sGLUT1	sGLUT1/Total	64.2202			%sGLUT1	sGLUT1/Total	21.9178			%sGLUT1	sGLUT1/Total	11.8421
Sterr	2.15006	3.50533	1.37689
p-value		0.0192204	0.00464815				Rep 2	Cells Counted	sGLUT1			Rep 2	Cells Counted	sGLUT1			Rep 2	Cells Counted	sGLUT1
							Field 1	24	15			Field 1	20	3			Field 1	39	4
							Field 2	47	29			Field 2	31	3			Field 2	31	2
							Field 3	48	32			Field 3	37	9			Field 3	36	5
							Total Cells	119	76			Total Cells	88	15			Total Cells	106	11
							%sGLUT1	sGLUT1/Total	63.8655			%sGLUT1	sGLUT1/Total	17.0455			%sGLUT1	sGLUT1/Total	10.3774
							Rep 3	Cells Counted	sGLUT1			Rep 3	Cells Counted	sGLUT1			Rep 3	Cells Counted	sGLUT1
							Field 1	35	20			Field 1	31	8			Field 1	24	4
							Field 2	38	22			Field 2	27	11			Field 2	29	2
							Field 3	52	30			Field 3	21	4			Field 3	27	5
							Total Cells	125	72			Total Cells	79	23			Total Cells	80	11
							%sGLUT1	sGLUT1/Total	57.6			%sGLUT1	sGLUT1/Total	29.1139			%sGLUT1	sGLUT1/Total	13.75
TXNIP IF	WT	PGD Crispr 1	PGD Crispr 2			Wild Type						Wild Type						Wild Type						Crispr 1						Crispr 1						Crispr 1						Crispr 2						Crispr 2
Rep1	349.667	2622.54	4211.48			Rep 1	Cell	TXNIP Signal	Background	Signal - Background		Rep 2	Cell	TXNIP Signal	Background	Signal-Background		Rep 3	Cell	TXNIP Signal	Background	Signal-Background		Rep 1	Cell	TXNIP Signal	Background	Signal - Background		Rep 2	Cell	TXNIP Signal	Background	Signal-Background		Rep 3	Cell	TXNIP Signal	Background	Signal-Background		Rep 1	Cell	TXNIP Signal	Background	Signal - Background		Rep 2	Cell
Rep2	379.026	1898.74	3960.67			Field 1	1	410	206	204		Field 1	1	665	308	357		Field 1	1	1016	442	574		Field 1	1	5935	320	5615		Field 1	1	1315	382	933		Field 1	1	5125	388	4737		Field 1	1	4678	347	4331		Field 1	1
Rep3	498.09	3010.6	3247.67				2	410	206	204			2	794	308	486			2	793	442	351			2	2988	320	2668			2	2335	382	1953			2	2296	388	1908			2	7442	347	7095			2
Mean	408.927	2510.63	3806.61				3	432	206	226			3	565	308	257			3	806	442	364			3	2873	320	2553			3	4289	382	3907			3	2295	388	1907			3	3780	347	3433			3
Stdev	78.5999	564.319	500.032				4	397	206	191			4	659	308	351			4	1038	442	596			4	3190	320	2870			4	3992	382	3610			4	2930	388	2542			4	2682	347	2335			4
Sterr	45.3796	325.81	288.694				5	545	206	339			5	842	308	534			5	1108	442	666			5	2277	320	1957			5	3215	382	2833			5	3651	388	3263			5	1805	347	1458			5
p-value		0.0196584	0.00952486				6	412	206	206			6	1122	308	814			6	675	442	233			6	2937	320	2617			6	3013	382	2631			6	4874	388	4486			6	6723	347	6376			6
							7	436	206	230			7	711	308	403			7	956	442	514			7	2122	320	1802			7	3051	382	2669			7	4267	388	3879			7	4600	347	4253			7
							8	310	206	104			8	729	308	421			8	716	442	274			8	2289	320	1969			8	2483	382	2101			8	2459	388	2071			8	4459	347	4112			8
							9	349	206	143			9	783	308	475			9	1249	442	807			9	2830	320	2510			9	3234	382	2852			9	1511	388	1123			9	5818	347	5471			9
							10	501	206	295			10	937	308	629			10	855	442	413			10	2817	320	2497			10	2678	382	2296			10	3722	388	3334			10	4484	347	4137			10
							11	587	206	381			11	758	308	450			11	996	442	554			11	2319	320	1999			11	2496	382	2114			11	3382	388	2994			11	3284	347	2937			11
							12	495	206	289			12	646	308	338			12	933	442	491			12	2642	320	2322			12	3943	382	3561			12	4273	388	3885			12	3972	347	3625			12
							13	376	206	170			13	755	308	447			13	844	442	402			13	4068	320	3748			13	3662	382	3280			13	3773	388	3385			13	6493	347	6146			13
							14	499	206	293			14	879	308	571			14	789	442	347			14	5971	320	5651			14	3453	382	3071			14	3894	388	3506			14	2746	347	2399			14
							15	490	206	284			15	603	308	295			15	811	442	369			15	4993	320	4673			15	2554	382	2172			15	2550	388	2162			15	5881	347	5534			15
							16	513	206	307			16	882	308	574			16	986	442	544			16	2697	320	2377			16	3197	382	2815			16	1157	388	769			16	1950	347	1603			16
							17	277	206	71			17	940	308	632			17	779	442	337			17	3443	320	3123			17	2564	382	2182			17	8087	388	7699			17	2405	347	2058			17
							18	322	206	116			18	827	308	519			18	1195	442	753			18	3104	320	2784			18	1799	382	1417			18	4951	388	4563			18	2042	347	1695			18
							19	372	206	166			19	572	308	264			19	769	442	327			19	2932	320	2612			19	1698	382	1316			19	2615	388	2227			19	2997	347	2650			19
						Field 2	1	550	206	344			20	590	308	282			20	774	442	332			20	3345	320	3025			20	2125	382	1743			20	2567	388	2179			20	2036	347	1689			20
							2	594	206	388			21	693	308	385			21	780	442	338			21	2666	320	2346			21	2685	382	2303			21	2214	388	1826			21	2250	347	1903			21
							3	415	206	209			22	523	308	215		Field 2	1	829	442	387			22	1594	320	1274			22	2439	382	2057			22	1533	388	1145			22	792	347	445			22
							4	798	206	592		Field 2	1	841	308	533			2	1121	442	679			23	2375	320	2055			23	1806	382	1424			23	1460	388	1072			23	1952	347	1605			23
							5	690	206	484			2	614	308	306			3	731	442	289			24	2576	320	2256			24	1300	382	918			24	3612	388	3224			24	2025	347	1678			24
							6	585	206	379			3	829	308	521			4	917	442	475			25	3214	320	2894			25	1486	382	1104			25	2103	388	1715			25	3736	347	3389			25
							7	943	206	737			4	1042	308	734			5	1078	442	636			26	2522	320	2202			26	1954	382	1572			26	3074	388	2686			26	3321	347	2974			26
							8	996	206	790			5	639	308	331			6	1001	442	559			27	2645	320	2325			27	1836	382	1454			27	6029	388	5641			27	2493	347	2146			27
							9	542	206	336			6	961	308	653			7	901	442	459			28	2650	320	2330			28	3886	382	3504		Field 2	1	5555	388	5167			28	4001	347	3654			28
							10	829	206	623			7	718	308	410			8	990	442	548			29	1861	320	1541			29	3584	382	3202			2	3620	388	3232			29	2768	347	2421			29
							11	486	206	280			8	815	308	507			9	539	442	97			30	3236	320	2916			30	1971	382	1589			3	2844	388	2456		Field 2	1	8580	347	8233			30
							12	483	206	277			9	656	308	348			10	854	442	412			31	1907	320	1587		Field 2	1	2868	382	2486			4	3873	388	3485			2	10342	347	9995			31
							13	274	206	68			10	687	308	379			11	971	442	529			32	1713	320	1393			2	3230	382	2848			5	3993	388	3605			3	7430	347	7083			32
							14	377	206	171			11	686	308	378			12	1035	442	593		Field 2	1	3740	320	3420			3	2363	382	1981			6	4493	388	4105			4	14184	347	13837			33
							15	469	206	263			12	670	308	362			13	1349	442	907			2	4054	320	3734			4	2160	382	1778			7	4159	388	3771			5	6837	347	6490			34
							16	451	206	245			13	705	308	397			14	932	442	490			3	4934	320	4614			5	2342	382	1960			8	1543	388	1155			6	8630	347	8283			35
							17	928	206	722			14	834	308	526			15	1184	442	742			4	2847	320	2527			6	1560	382	1178			9	2630	388	2242			7	12178	347	11831			36
							18	608	206	402			15	720	308	412			16	1494	442	1052			5	3885	320	3565			7	2702	382	2320			10	1767	388	1379			8	7656	347	7309			37
							19	752	206	546			16	711	308	403			17	1057	442	615			6	2288	320	1968			8	1835	382	1453			11	2332	388	1944			9	7750	347	7403			38
						Field 3	1	550	206	344			17	612	308	304			18	994	442	552			7	2709	320	2389			9	2836	382	2454			12	3091	388	2703			10	3128	347	2781			39
							2	594	206	388			18	1091	308	783			19	793	442	351			8	2432	320	2112			10	1510	382	1128			13	3916	388	3528			11	3602	347	3255		Field 2	1
							3	415	206	209			19	727	308	419			20	878	442	436			9	2922	320	2602			11	1763	382	1381			14	3088	388	2700			12	5553	347	5206			2
							4	798	206	592			20	793	308	485			21	914	442	472			10	2985	320	2665			12	1661	382	1279			15	2330	388	1942			13	2570	347	2223			3
							5	690	206	484			21	838	308	530			22	1207	442	765			11	3986	320	3666			13	1699	382	1317			16	2875	388	2487			14	3035	347	2688			4
							6	585	206	379			22	700	308	392			23	1028	442	586			12	2201	320	1881			14	1177	382	795			17	2422	388	2034			15	2716	347	2369			5
							7	943	206	737			23	666	308	358			24	965	442	523			13	3693	320	3373			15	2493	382	2111			18	4529	388	4141			16	3315	347	2968			6
							8	996	206	790			24	727	308	419		Field 3	1	836	442	394			14	4402	320	4082			16	2393	382	2011			19	5265	388	4877			17	3856	347	3509			7
							9	542	206	336			25	508	308	200			2	806	442	364			15	3775	320	3455			17	1384	382	1002			20	2619	388	2231			18	2120	347	1773			8
							10	829	206	623			26	574	308	266			3	838	442	396			16	5398	320	5078			18	2077	382	1695			21	2309	388	1921			19	4126	347	3779			9
							11	486	206	280			27	692	308	384			4	788	442	346			17	3730	320	3410			19	1076	382	694			22	2228	388	1840			20	3521	347	3174			10
							12	483	206	277			28	695	308	387			5	1062	442	620			18	4576	320	4256			20	1422	382	1040			23	1797	388	1409			21	2902	347	2555			11
							13	274	206	68			29	771	308	463			6	1109	442	667			19	4034	320	3714			21	1534	382	1152			24	2760	388	2372		Field 3	1	5495	347	5148			12
							14	377	206	171			30	698	308	390			7	788	442	346			20	2573	320	2253		Field 3	1	2868	382	2486			25	2547	388	2159			2	3944	347	3597			13
							15	469	206	263			31	586	308	278			8	947	442	505			21	2595	320	2275			2	3230	382	2848			26	4135	388	3747			3	4362	347	4015			14
							16	451	206	245			32	381	308	73			9	768	442	326			22	1682	320	1362			3	2363	382	1981			27	5141	388	4753			4	2576	347	2229			15
							17	928	206	722		Field 3	1	582	308	274			10	722	442	280			23	3371	320	3051			4	2160	382	1778			28	3714	388	3326			5	2306	347	1959			16
							18	608	206	402			2	653	308	345			11	824	442	382			24	2412	320	2092			5	2342	382	1960			29	3820	388	3432			6	2146	347	1799			17
							19	752	206	546			3	575	308	267			12	843	442	401			25	3356	320	3036			6	1560	382	1178			30	5444	388	5056			7	4154	347	3807			18
									Avg	349.667			4	741	308	433			13	1178	442	736			26	2309	320	1989			7	2702	382	2320			31	3737	388	3349			8	8311	347	7964			19
													5	663	308	355			14	1038	442	596			27	5657	320	5337			8	1835	382	1453		Field 3	1	3961	388	3573			9	11663	347	11316			20
													6	565	308	257			15	1046	442	604			28	3086	320	2766			9	2836	382	2454			2	3795	388	3407			10	3496	347	3149			21
													7	751	308	443			16	900	442	458			29	5063	320	4743			10	1510	382	1128			3	5254	388	4866			11	6623	347	6276			22
													8	686	308	378			17	721	442	279			30	3022	320	2702			11	1763	382	1381			4	4406	388	4018			12	4828	347	4481			23
													9	603	308	295			18	1208	442	766			31	3685	320	3365			12	1661	382	1279			5	2969	388	2581			13	7088	347	6741			24
													10	433	308	125			19	1126	442	684			32	2734	320	2414			13	1699	382	1317			6	2346	388	1958			14	5246	347	4899			25
													11	527	308	219			20	923	442	481			33	3290	320	2970			14	1177	382	795			7	2332	388	1944			15	2111	347	1764			26
													12	605	308	297			21	956	442	514			34	4450	320	4130			15	2493	382	2111			8	4494	388	4106			16	6367	347	6020			27
													13	541	308	233			22	1059	442	617			35	3221	320	2901			16	2393	382	2011			9	3327	388	2939			17	6371	347	6024			28
													14	490	308	182			23	930	442	488			36	2127	320	1807			17	1384	382	1002			10	3099	388	2711			18	4803	347	4456			29
													15	529	308	221			24	894	442	452			37	4345	320	4025			18	2077	382	1695			11	2561	388	2173			19	2095	347	1748			30
													16	504	308	196			25	927	442	485			38	4713	320	4393			19	1076	382	694			12	3118	388	2730			20	2113	347	1766			31
													17	523	308	215			26	933	442	491			39	2535	320	2215			20	1422	382	1040			13	2207	388	1819			21	2979	347	2632			32
													18	557	308	249			27	875	442	433			40	3715	320	3395			21	1534	382	1152			14	2483	388	2095			22	2852	347	2505		Field 3	1
													19	498	308	190			28	1039	442	597			41	5241	320	4921					Avg	1898.74			15	2745	388	2357			23	3454	347	3107			2
													20	626	308	318			29	951	442	509			42	2203	320	1883									16	2697	388	2309			24	4756	347	4409			3
													21	657	308	349			30	937	442	495			43	2982	320	2662									17	1894	388	1506			25	4216	347	3869			4
													22	522	308	214			31	827	442	385			44	4476	320	4156									18	5146	388	4758			26	3380	347	3033			5
													23	544	308	236			32	1064	442	622		Field 3	1	3217	320	2897									19	5167	388	4779			27	2544	347	2197			6
													24	551	308	243			33	834	442	392			2	2709	320	2389									20	4204	388	3816			28	9378	347	9031			7
															Avg	379.026					Avg	498.09			3	1980	320	1660									21	4778	388	4390			29	2817	347	2470			8
																									4	3047	320	2727									22	5395	388	5007					Avg	4211.48			9
																									5	3064	320	2744									23	5171	388	4783									10
																									6	1731	320	1411									24	3675	388	3287									11
																									7	2226	320	1906									25	3079	388	2691									12
																									8	3242	320	2922									26	1438	388	1050									13
																									9	3566	320	3246									27	2672	388	2284									14
																									10	2414	320	2094									28	2887	388	2499									15
																									11	3065	320	2745											Avg	3010.6									16
																									12	2884	320	2564																					17
																									13	2117	320	1797																					18
																									14	2710	320	2390																					19
																									15	2429	320	2109																					20
																									16	1798	320	1478																					21
																									17	2286	320	1966																					22
																									18	2794	320	2474																					23
																									19	2154	320	1834																					24
																									20	1940	320	1620																					25
																									21	1839	320	1519																					26
																									22	1472	320	1152																					27
																									23	1929	320	1609																					28
																									24	1944	320	1624																					29
																									25	1422	320	1102																					30
																									26	1319	320	999																					31
																									27	2472	320	2152																					32
																									28	1709	320	1389
																									29	2353	320	2033
																									30	1691	320	1371
																									31	1548	320	1228
																									32	2542	320	2222
																									33	2228	320	1908
																									34	2054	320	1734
																									35	1802	320	1482
																									36	1702	320	1382
																											Avg	2622.54
[truncated: 8 more columns]

[truncated: 45 more sheets: Fig. 2e, Fig. 2f, Fig. 3a, Fig. 3b, Fig. 3c, Fig. 3d, Fig. 4a, Fig. 4b, Fig. 4c, Fig. 4d, Fig. 4e tMondoA, Fig. 4e TXNIP, Fig. 4e sGLUT1, Fig. 4f, Fig. 4g 6PG, Fig. 4g G6P, Fig. 5b Glucose, Fig. 5b PGDi, Fig. 5b GLUTi, Fig. 5b ACLYi …]
